# Supplementary material for: Molecular Docking and Molecular Dynamics Aided Virtual Search of OliveNet™ Directory for Secoiridoids to Combat SARS-CoV-2 Infection and Associated Hyperinflammatory Responses
Source: Front Mol Biosci. 2021 Jan 7;7:627767. doi: 10.3389/fmolb.2020.627767 (PMC7817976; doi:10.3389/fmolb.2020.627767)
Supplement: Supplementary file 1 [file Table_1.XLSX]

## Sheet: Scores
6LU7			6LZG
inh_0001_000191.txt	-8.9		inh_0001_000034.txt	-8.9
inh_0001_000101.txt	-8.7		inh_0001_000053.txt	-8.7
inh_0001_000105.txt	-8.6		inh_0001_000144.txt	-8.7
inh_0001_000097.txt	-8.5		inh_0001_000023.txt	-8.6
inh_0001_000100.txt	-8.5		inh_0001_000017.txt	-8.6
inh_0001_000096.txt	-8.4		inh_0001_000853.txt	-8.6
inh_0001_000108.txt	-8.4		inh_002_000010.txt	-8.6
inh_0001_000109.txt	-8.4		inh_0001_000065.txt	-8.5
inh_0001_000199.txt	-8.4		inh_0001_000059.txt	-8.5
inh_0001_000861.txt	-8.4		inh_0001_000708.txt	-8.5
inh_0001_000098.txt	-8.3		inh_0001_000074.txt	-8.4
inh_0001_000165.txt	-8.3		inh_0001_000644.txt	-8.4
inh_0001_000147.txt	-8.2		inh_0001_000880.txt	-8.4
inh_0001_000860.txt	-8.1		inh_0001_000030.txt	-8.3
inh_0001_000270.txt	-8.1		inh_0001_000077.txt	-8.3
inh_0001_000422.txt	-8.1		inh_0001_000681.txt	-8.3
inh_0001_000163.txt	-8		inh_0001_000848.txt	-8.3
inh_0001_000175.txt	-8		inh_002_000011.txt	-8.3
inh_0001_000430.txt	-8		inh_002_000018.txt	-8.3
inh_0001_000462.txt	-8		inh_0001_000028.txt	-8.2
inh_0001_000719.txt	-8		inh_0001_000049.txt	-8.2
inh_0001_000796.txt	-8		inh_0001_000086.txt	-8.2
inh_0001_000804.txt	-8		inh_0001_000653.txt	-8.2
inh_0001_000816.txt	-8		inh_0001_000820.txt	-8.2
inh_0001_000842.txt	-8		inh_0001_000835.txt	-8.2
inh_0001_000859.txt	-8		inh_0001_000882.txt	-8.2
inh_0001_000015.txt	-7.9		inh_0001_000015.txt	-8.1
inh_0001_000166.txt	-7.9		inh_0001_000066.txt	-8.1
inh_0001_000172.txt	-7.9		inh_0001_000069.txt	-8.1
inh_0001_000173.txt	-7.9		inh_0001_000071.txt	-8.1
inh_0001_000189.txt	-7.9		inh_0001_000106.txt	-8.1
inh_0001_000195.txt	-7.9		inh_0001_000699.txt	-8.1
inh_0001_000196.txt	-7.9		inh_002_000013.txt	-8.1
inh_0001_000273.txt	-7.9		inh_002_000028.txt	-8.1
inh_0001_000409.txt	-7.9		inh_0001_000021.txt	-8
inh_0001_000532.txt	-7.9		inh_0001_000032.txt	-8
inh_0001_000534.txt	-7.9		inh_0001_000100.txt	-8
inh_0001_000739.txt	-7.9		inh_0001_000109.txt	-8
inh_0001_000743.txt	-7.9		inh_0001_000196.txt	-8
inh_0001_000759.txt	-7.9		inh_0001_000273.txt	-8
inh_0001_000770.txt	-7.9		inh_0001_000535.txt	-8
inh_0001_000846.txt	-7.9		inh_0001_000647.txt	-8
inh_0001_000850.txt	-7.9		inh_0001_000650.txt	-8
inh_0001_000031.txt	-7.8		inh_0001_000671.txt	-8
inh_0001_000094.txt	-7.8		inh_0001_000698.txt	-8
inh_0001_000106.txt	-7.8		inh_0001_000707.txt	-8
inh_0001_000107.txt	-7.8		inh_0001_000729.txt	-8
inh_0001_000164.txt	-7.8		inh_0001_000735.txt	-8
inh_0001_000169.txt	-7.8		inh_0001_000840.txt	-8
inh_0001_000176.txt	-7.8		inh_0001_000883.txt	-8
inh_0001_000200.txt	-7.8		inh_0001_000896.txt	-8
inh_0001_000414.txt	-7.8		inh_0001_000012.txt	-7.9
inh_0001_000441.txt	-7.8		inh_0001_000033.txt	-7.9
inh_0001_000656.txt	-7.8		inh_0001_000038.txt	-7.9
inh_0001_000701.txt	-7.8		inh_0001_000047.txt	-7.9
inh_0001_000707.txt	-7.8		inh_0001_000051.txt	-7.9
inh_0001_000738.txt	-7.8		inh_0001_000031.txt	-7.9
inh_0001_000745.txt	-7.8		inh_0001_000537.txt	-7.9
inh_0001_000762.txt	-7.8		inh_0001_000651.txt	-7.9
inh_0001_000772.txt	-7.8		inh_0001_000678.txt	-7.9
inh_0001_000775.txt	-7.8		inh_0001_000706.txt	-7.9
inh_0001_000777.txt	-7.8		inh_0001_000711.txt	-7.9
inh_0001_000786.txt	-7.8		inh_0001_000714.txt	-7.9
inh_0001_000798.txt	-7.8		inh_0001_000834.txt	-7.9
inh_0001_000799.txt	-7.8		inh_0001_000836.txt	-7.9
inh_0001_000803.txt	-7.8		inh_0001_000879.txt	-7.9
inh_0001_000820.txt	-7.8		inh_0001_000885.txt	-7.9
inh_0001_000010.txt	-7.7		inh_0001_000887.txt	-7.9
inh_0001_000063.txt	-7.7		inh_0001_000890.txt	-7.9
inh_0001_000099.txt	-7.7		inh_0001_000008.txt	-7.8
inh_0001_000103.txt	-7.7		inh_0001_000050.txt	-7.8
inh_0001_000183.txt	-7.7		inh_0001_000056.txt	-7.8
inh_0001_000188.txt	-7.7		inh_0001_000073.txt	-7.8
inh_0001_000193.txt	-7.7		inh_0001_000096.txt	-7.8
inh_0001_000439.txt	-7.7		inh_0001_000271.txt	-7.8
inh_0001_000659.txt	-7.7		inh_0001_000536.txt	-7.8
inh_0001_000702.txt	-7.7		inh_0001_000673.txt	-7.8
inh_0001_000741.txt	-7.7		inh_0001_000677.txt	-7.8
inh_0001_000776.txt	-7.7		inh_0001_000685.txt	-7.8
inh_0001_000778.txt	-7.7		inh_0001_000703.txt	-7.8
inh_0001_000781.txt	-7.7		inh_0001_000716.txt	-7.8
inh_0001_000787.txt	-7.7		inh_0001_000797.txt	-7.8
inh_0001_000790.txt	-7.7		inh_0001_000839.txt	-7.8
inh_0001_000815.txt	-7.7		inh_0001_000841.txt	-7.8
inh_0001_000838.txt	-7.7		inh_0001_000842.txt	-7.8
inh_002_000023.txt	-7.7		inh_0001_000847.txt	-7.8
inh_0001_000088.txt	-7.6		inh_0001_000854.txt	-7.8
inh_0001_000121.txt	-7.6		inh_0001_000856.txt	-7.8
inh_0001_000138.txt	-7.6		inh_0001_000867.txt	-7.8
inh_0001_000146.txt	-7.6		inh_0001_000871.txt	-7.8
inh_0001_000155.txt	-7.6		inh_0001_000875.txt	-7.8
inh_0001_000159.txt	-7.6		inh_0001_000884.txt	-7.8
inh_0001_000179.txt	-7.6		inh_0001_000892.txt	-7.8
inh_0001_000185.txt	-7.6		inh_002_000003.txt	-7.8
inh_0001_000308.txt	-7.6		inh_0001_000014.txt	-7.7
inh_0001_000536.txt	-7.6		inh_0001_000031.txt	-7.7
inh_0001_000541.txt	-7.6		inh_0001_000080.txt	-7.7
inh_0001_000650.txt	-7.6		inh_0001_000084.txt	-7.7
inh_0001_000685.txt	-7.6		inh_0001_000125.txt	-7.7
inh_0001_000694.txt	-7.6		inh_0001_000197.txt	-7.7
inh_0001_000732.txt	-7.6		inh_0001_000268.txt	-7.7
inh_0001_000746.txt	-7.6		inh_0001_000269.txt	-7.7
inh_0001_000760.txt	-7.6		inh_0001_000275.txt	-7.7
inh_0001_000764.txt	-7.6		inh_0001_000408.txt	-7.7
inh_0001_000783.txt	-7.6		inh_0001_000451.txt	-7.7
inh_0001_000788.txt	-7.6		inh_0001_000533.txt	-7.7
inh_0001_000792.txt	-7.6		inh_0001_000658.txt	-7.7
inh_0001_000797.txt	-7.6		inh_0001_000663.txt	-7.7
inh_0001_000802.txt	-7.6		inh_0001_000665.txt	-7.7
inh_0001_000813.txt	-7.6		inh_0001_000700.txt	-7.7
inh_0001_000822.txt	-7.6		inh_0001_000725.txt	-7.7
inh_0001_000834.txt	-7.6		inh_0001_000776.txt	-7.7
inh_0001_000055.txt	-7.5		inh_0001_000778.txt	-7.7
inh_0001_000065.txt	-7.5		inh_0001_000792.txt	-7.7
inh_0001_000089.txt	-7.5		inh_0001_000815.txt	-7.7
inh_0001_000095.txt	-7.5		inh_0001_000821.txt	-7.7
inh_0001_000110.txt	-7.5		inh_0001_000832.txt	-7.7
inh_0001_000111.txt	-7.5		inh_0001_000843.txt	-7.7
inh_0001_000120.txt	-7.5		inh_0001_000866.txt	-7.7
inh_0001_000129.txt	-7.5		inh_002_000027.txt	-7.7
inh_0001_000143.txt	-7.5		inh_0001_000011.txt	-7.6
inh_0001_000152.txt	-7.5		inh_0001_000013.txt	-7.6
inh_0001_000154.txt	-7.5		inh_0001_000018.txt	-7.6
inh_0001_000158.txt	-7.5		inh_0001_000026.txt	-7.6
inh_0001_000167.txt	-7.5		inh_0001_000044.txt	-7.6
inh_0001_000177.txt	-7.5		inh_0001_000070.txt	-7.6
inh_0001_000194.txt	-7.5		inh_0001_000081.txt	-7.6
inh_0001_000197.txt	-7.5		inh_0001_000088.txt	-7.6
inh_0001_000203.txt	-7.5		inh_0001_000092.txt	-7.6
inh_0001_000269.txt	-7.5		inh_0001_000099.txt	-7.6
inh_0001_000354.txt	-7.5		inh_0001_000111.txt	-7.6
inh_0001_000423.txt	-7.5		inh_0001_000136.txt	-7.6
inh_0001_000471.txt	-7.5		inh_0001_000137.txt	-7.6
inh_0001_000535.txt	-7.5		inh_0001_000143.txt	-7.6
inh_0001_000600.txt	-7.5		inh_0001_000164.txt	-7.6
inh_0001_000663.txt	-7.5		inh_0001_000173.txt	-7.6
inh_0001_000674.txt	-7.5		inh_0001_000175.txt	-7.6
inh_0001_000687.txt	-7.5		inh_0001_000272.txt	-7.6
inh_0001_000692.txt	-7.5		inh_0001_000419.txt	-7.6
inh_0001_000763.txt	-7.5		inh_0001_000662.txt	-7.6
inh_0001_000765.txt	-7.5		inh_0001_000668.txt	-7.6
inh_0001_000785.txt	-7.5		inh_0001_000682.txt	-7.6
inh_0001_000795.txt	-7.5		inh_0001_000724.txt	-7.6
inh_0001_000805.txt	-7.5		inh_0001_000726.txt	-7.6
inh_0001_000839.txt	-7.5		inh_0001_000727.txt	-7.6
inh_0001_000841.txt	-7.5		inh_0001_000737.txt	-7.6
inh_0001_000843.txt	-7.5		inh_0001_000745.txt	-7.6
inh_0001_000880.txt	-7.5		inh_0001_000765.txt	-7.6
inh_0001_000044.txt	-7.4		inh_0001_000852.txt	-7.6
inh_0001_000060.txt	-7.4		inh_0001_000859.txt	-7.6
inh_0001_000062.txt	-7.4		inh_0001_000872.txt	-7.6
inh_0001_000076.txt	-7.4		inh_0001_000877.txt	-7.6
inh_0001_000134.txt	-7.4		inh_0001_000895.txt	-7.6
inh_0001_000141.txt	-7.4		inh_002_000012.txt	-7.6
inh_0001_000145.txt	-7.4		inh_002_000020.txt	-7.6
inh_0001_000160.txt	-7.4		inh_002_000024.txt	-7.6
inh_0001_000171.txt	-7.4		inh_002_000030.txt	-7.6
inh_0001_000181.txt	-7.4		inh_0001_000022.txt	-7.5
inh_0001_000184.txt	-7.4		inh_0001_000064.txt	-7.5
inh_0001_000186.txt	-7.4		inh_0001_000076.txt	-7.5
inh_0001_000198.txt	-7.4		inh_0001_000079.txt	-7.5
inh_0001_000201.txt	-7.4		inh_0001_000091.txt	-7.5
inh_0001_000418.txt	-7.4		inh_0001_000104.txt	-7.5
inh_0001_000464.txt	-7.4		inh_0001_000105.txt	-7.5
inh_0001_000670.txt	-7.4		inh_0001_000108.txt	-7.5
inh_0001_000673.txt	-7.4		inh_0001_000110.txt	-7.5
inh_0001_000696.txt	-7.4		inh_0001_000124.txt	-7.5
inh_0001_000706.txt	-7.4		inh_0001_000141.txt	-7.5
inh_0001_000709.txt	-7.4		inh_0001_000155.txt	-7.5
inh_0001_000717.txt	-7.4		inh_0001_000177.txt	-7.5
inh_0001_000725.txt	-7.4		inh_0001_000178.txt	-7.5
inh_0001_000740.txt	-7.4		inh_0001_000201.txt	-7.5
inh_0001_000767.txt	-7.4		inh_0001_000251.txt	-7.5
inh_0001_000771.txt	-7.4		inh_0001_000274.txt	-7.5
inh_0001_000773.txt	-7.4		inh_0001_000329.txt	-7.5
inh_0001_000774.txt	-7.4		inh_0001_000440.txt	-7.5
inh_0001_000779.txt	-7.4		inh_0001_000532.txt	-7.5
inh_0001_000791.txt	-7.4		inh_0001_000646.txt	-7.5
inh_0001_000801.txt	-7.4		inh_0001_000666.txt	-7.5
inh_0001_000806.txt	-7.4		inh_0001_000675.txt	-7.5
inh_0001_000826.txt	-7.4		inh_0001_000679.txt	-7.5
inh_0001_000832.txt	-7.4		inh_0001_000695.txt	-7.5
inh_0001_000845.txt	-7.4		inh_0001_000696.txt	-7.5
inh_0001_000851.txt	-7.4		inh_0001_000709.txt	-7.5
inh_0001_000878.txt	-7.4		inh_0001_000717.txt	-7.5
inh_002_000026.txt	-7.4		inh_0001_000718.txt	-7.5
inh_0001_000070.txt	-7.3		inh_0001_000794.txt	-7.5
inh_0001_000102.txt	-7.3		inh_0001_000804.txt	-7.5
inh_0001_000112.txt	-7.3		inh_0001_000817.txt	-7.5
inh_0001_000136.txt	-7.3		inh_0001_000838.txt	-7.5
inh_0001_000137.txt	-7.3		inh_0001_000851.txt	-7.5
inh_0001_000144.txt	-7.3		inh_0001_000869.txt	-7.5
inh_0001_000148.txt	-7.3		inh_0001_000893.txt	-7.5
inh_0001_000150.txt	-7.3		inh_0001_000894.txt	-7.5
inh_0001_000406.txt	-7.3		inh_002_000004.txt	-7.5
inh_0001_000407.txt	-7.3		inh_002_000007.txt	-7.5
inh_0001_000413.txt	-7.3		inh_002_000022.txt	-7.5
inh_0001_000415.txt	-7.3		inh_0001_000019.txt	-7.4
inh_0001_000432.txt	-7.3		inh_0001_000025.txt	-7.4
inh_0001_000433.txt	-7.3		inh_0001_000042.txt	-7.4
inh_0001_000438.txt	-7.3		inh_0001_000045.txt	-7.4
inh_0001_000447.txt	-7.3		inh_0001_000046.txt	-7.4
inh_0001_000450.txt	-7.3		inh_0001_000052.txt	-7.4
inh_0001_000454.txt	-7.3		inh_0001_000061.txt	-7.4
inh_0001_000469.txt	-7.3		inh_0001_000062.txt	-7.4
inh_0001_000493.txt	-7.3		inh_0001_000063.txt	-7.4
inh_0001_000537.txt	-7.3		inh_0001_000103.txt	-7.4
inh_0001_000604.txt	-7.3		inh_0001_000107.txt	-7.4
inh_0001_000623.txt	-7.3		inh_0001_000127.txt	-7.4
inh_0001_000625.txt	-7.3		inh_0001_000131.txt	-7.4
inh_0001_000672.txt	-7.3		inh_0001_000150.txt	-7.4
inh_0001_000700.txt	-7.3		inh_0001_000182.txt	-7.4
inh_0001_000728.txt	-7.3		inh_0001_000187.txt	-7.4
inh_0001_000734.txt	-7.3		inh_0001_000191.txt	-7.4
inh_0001_000744.txt	-7.3		inh_0001_000267.txt	-7.4
inh_0001_000769.txt	-7.3		inh_0001_000427.txt	-7.4
inh_0001_000782.txt	-7.3		inh_0001_000459.txt	-7.4
inh_0001_000789.txt	-7.3		inh_0001_000655.txt	-7.4
inh_0001_000794.txt	-7.3		inh_0001_000661.txt	-7.4
inh_0001_000800.txt	-7.3		inh_0001_000674.txt	-7.4
inh_0001_000808.txt	-7.3		inh_0001_000686.txt	-7.4
inh_0001_000809.txt	-7.3		inh_0001_000687.txt	-7.4
inh_0001_000811.txt	-7.3		inh_0001_000689.txt	-7.4
inh_0001_000827.txt	-7.3		inh_0001_000691.txt	-7.4
inh_0001_000840.txt	-7.3		inh_0001_000719.txt	-7.4
inh_0001_000855.txt	-7.3		inh_0001_000744.txt	-7.4
inh_0001_000883.txt	-7.3		inh_0001_000777.txt	-7.4
inh_0001_000889.txt	-7.3		inh_0001_000783.txt	-7.4
inh_0001_000895.txt	-7.3		inh_0001_000796.txt	-7.4
inh_0001_000023.txt	-7.2		inh_0001_000873.txt	-7.4
inh_0001_000032.txt	-7.2		inh_0001_000891.txt	-7.4
inh_0001_000047.txt	-7.2		inh_002_000008.txt	-7.4
inh_0001_000086.txt	-7.2		inh_002_000009.txt	-7.4
inh_0001_000104.txt	-7.2		inh_002_000015.txt	-7.4
inh_0001_000114.txt	-7.2		inh_002_000019.txt	-7.4
inh_0001_000115.txt	-7.2		inh_0001_000016.txt	-7.3
inh_0001_000116.txt	-7.2		inh_0001_000027.txt	-7.3
inh_0001_000118.txt	-7.2		inh_0001_000037.txt	-7.3
inh_0001_000157.txt	-7.2		inh_0001_000041.txt	-7.3
inh_0001_000161.txt	-7.2		inh_0001_000055.txt	-7.3
inh_0001_000168.txt	-7.2		inh_0001_000072.txt	-7.3
inh_0001_000190.txt	-7.2		inh_0001_000093.txt	-7.3
inh_0001_000268.txt	-7.2		inh_0001_000095.txt	-7.3
inh_0001_000271.txt	-7.2		inh_0001_000126.txt	-7.3
inh_0001_000274.txt	-7.2		inh_0001_000146.txt	-7.3
inh_0001_000275.txt	-7.2		inh_0001_000163.txt	-7.3
inh_0001_000276.txt	-7.2		inh_0001_000176.txt	-7.3
inh_0001_000417.txt	-7.2		inh_0001_000190.txt	-7.3
inh_0001_000449.txt	-7.2		inh_0001_000198.txt	-7.3
inh_0001_000451.txt	-7.2		inh_0001_000231.txt	-7.3
inh_0001_000455.txt	-7.2		inh_0001_000238.txt	-7.3
inh_0001_000456.txt	-7.2		inh_0001_000247.txt	-7.3
inh_0001_000460.txt	-7.2		inh_0001_000262.txt	-7.3
inh_0001_000465.txt	-7.2		inh_0001_000297.txt	-7.3
inh_0001_000467.txt	-7.2		inh_0001_000444.txt	-7.3
inh_0001_000470.txt	-7.2		inh_0001_000542.txt	-7.3
inh_0001_000549.txt	-7.2		inh_0001_000657.txt	-7.3
inh_0001_000571.txt	-7.2		inh_0001_000670.txt	-7.3
inh_0001_000598.txt	-7.2		inh_0001_000680.txt	-7.3
inh_0001_000649.txt	-7.2		inh_0001_000710.txt	-7.3
inh_0001_000657.txt	-7.2		inh_0001_000715.txt	-7.3
inh_0001_000669.txt	-7.2		inh_0001_000728.txt	-7.3
inh_0001_000675.txt	-7.2		inh_0001_000739.txt	-7.3
inh_0001_000690.txt	-7.2		inh_0001_000741.txt	-7.3
inh_0001_000705.txt	-7.2		inh_0001_000746.txt	-7.3
inh_0001_000708.txt	-7.2		inh_0001_000784.txt	-7.3
inh_0001_000716.txt	-7.2		inh_0001_000798.txt	-7.3
inh_0001_000736.txt	-7.2		inh_0001_000825.txt	-7.3
inh_0001_000780.txt	-7.2		inh_0001_000849.txt	-7.3
inh_0001_000784.txt	-7.2		inh_0001_000865.txt	-7.3
inh_0001_000818.txt	-7.2		inh_0001_000876.txt	-7.3
inh_0001_000833.txt	-7.2		inh_0001_000878.txt	-7.3
inh_0001_000871.txt	-7.2		inh_002_000002.txt	-7.3
inh_0001_000877.txt	-7.2		inh_002_000006.txt	-7.3
inh_002_000014.txt	-7.2		inh_002_000016.txt	-7.3
inh_002_000016.txt	-7.2		inh_002_000023.txt	-7.3
inh_0001_000014.txt	-7.1		inh_002_000029.txt	-7.3
inh_0001_000024.txt	-7.1		inh_0001_000010.txt	-7.2
inh_0001_000035.txt	-7.1		inh_0001_000020.txt	-7.2
inh_0001_000067.txt	-7.1		inh_0001_000029.txt	-7.2
inh_0001_000073.txt	-7.1		inh_0001_000060.txt	-7.2
inh_0001_000091.txt	-7.1		inh_0001_000078.txt	-7.2
inh_0001_000092.txt	-7.1		inh_0001_000089.txt	-7.2
inh_0001_000093.txt	-7.1		inh_0001_000117.txt	-7.2
inh_0001_000117.txt	-7.1		inh_0001_000149.txt	-7.2
inh_0001_000128.txt	-7.1		inh_0001_000152.txt	-7.2
inh_0001_000139.txt	-7.1		inh_0001_000170.txt	-7.2
inh_0001_000142.txt	-7.1		inh_0001_000199.txt	-7.2
inh_0001_000174.txt	-7.1		inh_0001_000217.txt	-7.2
inh_0001_000192.txt	-7.1		inh_0001_000263.txt	-7.2
inh_0001_000272.txt	-7.1		inh_0001_000305.txt	-7.2
inh_0001_000316.txt	-7.1		inh_0001_000309.txt	-7.2
inh_0001_000404.txt	-7.1		inh_0001_000313.txt	-7.2
inh_0001_000410.txt	-7.1		inh_0001_000331.txt	-7.2
inh_0001_000427.txt	-7.1		inh_0001_000334.txt	-7.2
inh_0001_000442.txt	-7.1		inh_0001_000337.txt	-7.2
inh_0001_000444.txt	-7.1		inh_0001_000416.txt	-7.2
inh_0001_000445.txt	-7.1		inh_0001_000431.txt	-7.2
inh_0001_000453.txt	-7.1		inh_0001_000448.txt	-7.2
inh_0001_000459.txt	-7.1		inh_0001_000543.txt	-7.2
inh_0001_000476.txt	-7.1		inh_0001_000643.txt	-7.2
inh_0001_000501.txt	-7.1		inh_0001_000649.txt	-7.2
inh_0001_000533.txt	-7.1		inh_0001_000652.txt	-7.2
inh_0001_000538.txt	-7.1		inh_0001_000664.txt	-7.2
inh_0001_000543.txt	-7.1		inh_0001_000672.txt	-7.2
inh_0001_000547.txt	-7.1		inh_0001_000684.txt	-7.2
inh_0001_000562.txt	-7.1		inh_0001_000690.txt	-7.2
inh_0001_000599.txt	-7.1		inh_0001_000701.txt	-7.2
inh_0001_000605.txt	-7.1		inh_0001_000705.txt	-7.2
inh_0001_000654.txt	-7.1		inh_0001_000721.txt	-7.2
inh_0001_000655.txt	-7.1		inh_0001_000722.txt	-7.2
inh_0001_000662.txt	-7.1		inh_0001_000730.txt	-7.2
inh_0001_000665.txt	-7.1		inh_0001_000759.txt	-7.2
inh_0001_000678.txt	-7.1		inh_0001_000762.txt	-7.2
inh_0001_000680.txt	-7.1		inh_0001_000764.txt	-7.2
inh_0001_000684.txt	-7.1		inh_0001_000786.txt	-7.2
inh_0001_000688.txt	-7.1		inh_0001_000789.txt	-7.2
inh_0001_000703.txt	-7.1		inh_0001_000803.txt	-7.2
inh_0001_000715.txt	-7.1		inh_0001_000814.txt	-7.2
inh_0001_000724.txt	-7.1		inh_0001_000816.txt	-7.2
inh_0001_000731.txt	-7.1		inh_0001_000822.txt	-7.2
inh_0001_000810.txt	-7.1		inh_0001_000824.txt	-7.2
inh_0001_000824.txt	-7.1		inh_0001_000826.txt	-7.2
inh_0001_000849.txt	-7.1		inh_0001_000828.txt	-7.2
inh_0001_000854.txt	-7.1		inh_0001_000845.txt	-7.2
inh_0001_000857.txt	-7.1		inh_0001_000855.txt	-7.2
inh_0001_000872.txt	-7.1		inh_0001_000857.txt	-7.2
inh_0001_000887.txt	-7.1		inh_0001_000860.txt	-7.2
inh_0001_000899.txt	-7.1		inh_0001_000870.txt	-7.2
inh_002_000006.txt	-7.1		inh_0001_000889.txt	-7.2
inh_002_000021.txt	-7.1		inh_002_000025.txt	-7.2
inh_0001_000002.txt	-7		inh_002_000032.txt	-7.2
inh_0001_000026.txt	-7		inh_0001_000009.txt	-7.1
inh_0001_000028.txt	-7		inh_0001_000039.txt	-7.1
inh_0001_000052.txt	-7		inh_0001_000097.txt	-7.1
inh_0001_000085.txt	-7		inh_0001_000113.txt	-7.1
inh_0001_000123.txt	-7		inh_0001_000115.txt	-7.1
inh_0001_000126.txt	-7		inh_0001_000130.txt	-7.1
inh_0001_000131.txt	-7		inh_0001_000135.txt	-7.1
inh_0001_000170.txt	-7		inh_0001_000145.txt	-7.1
inh_0001_000208.txt	-7		inh_0001_000156.txt	-7.1
inh_0001_000246.txt	-7		inh_0001_000181.txt	-7.1
inh_0001_000412.txt	-7		inh_0001_000185.txt	-7.1
inh_0001_000419.txt	-7		inh_0001_000188.txt	-7.1
inh_0001_000420.txt	-7		inh_0001_000192.txt	-7.1
inh_0001_000421.txt	-7		inh_0001_000200.txt	-7.1
inh_0001_000424.txt	-7		inh_0001_000230.txt	-7.1
inh_0001_000431.txt	-7		inh_0001_000234.txt	-7.1
inh_0001_000437.txt	-7		inh_0001_000239.txt	-7.1
inh_0001_000446.txt	-7		inh_0001_000266.txt	-7.1
inh_0001_000452.txt	-7		inh_0001_000281.txt	-7.1
inh_0001_000463.txt	-7		inh_0001_000302.txt	-7.1
inh_0001_000466.txt	-7		inh_0001_000320.txt	-7.1
inh_0001_000478.txt	-7		inh_0001_000411.txt	-7.1
inh_0001_000490.txt	-7		inh_0001_000428.txt	-7.1
inh_0001_000545.txt	-7		inh_0001_000430.txt	-7.1
inh_0001_000565.txt	-7		inh_0001_000453.txt	-7.1
inh_0001_000568.txt	-7		inh_0001_000456.txt	-7.1
inh_0001_000572.txt	-7		inh_0001_000463.txt	-7.1
inh_0001_000660.txt	-7		inh_0001_000467.txt	-7.1
inh_0001_000671.txt	-7		inh_0001_000470.txt	-7.1
inh_0001_000689.txt	-7		inh_0001_000487.txt	-7.1
inh_0001_000697.txt	-7		inh_0001_000539.txt	-7.1
inh_0001_000699.txt	-7		inh_0001_000654.txt	-7.1
inh_0001_000713.txt	-7		inh_0001_000683.txt	-7.1
inh_0001_000714.txt	-7		inh_0001_000688.txt	-7.1
inh_0001_000722.txt	-7		inh_0001_000692.txt	-7.1
inh_0001_000735.txt	-7		inh_0001_000697.txt	-7.1
inh_0001_000742.txt	-7		inh_0001_000704.txt	-7.1
inh_0001_000748.txt	-7		inh_0001_000712.txt	-7.1
inh_0001_000761.txt	-7		inh_0001_000713.txt	-7.1
inh_0001_000768.txt	-7		inh_0001_000732.txt	-7.1
inh_0001_000793.txt	-7		inh_0001_000733.txt	-7.1
inh_0001_000812.txt	-7		inh_0001_000742.txt	-7.1
inh_0001_000819.txt	-7		inh_0001_000743.txt	-7.1
inh_0001_000825.txt	-7		inh_0001_000768.txt	-7.1
inh_0001_000828.txt	-7		inh_0001_000770.txt	-7.1
inh_0001_000835.txt	-7		inh_0001_000779.txt	-7.1
inh_0001_000837.txt	-7		inh_0001_000810.txt	-7.1
inh_0001_000848.txt	-7		inh_0001_000812.txt	-7.1
inh_0001_000852.txt	-7		inh_0001_000819.txt	-7.1
inh_0001_000868.txt	-7		inh_0001_000827.txt	-7.1
inh_0001_000884.txt	-7		inh_0001_000833.txt	-7.1
inh_0001_000890.txt	-7		inh_0001_000881.txt	-7.1
inh_0001_000891.txt	-7		inh_002_000005.txt	-7.1
inh_002_000008.txt	-7		inh_002_000014.txt	-7.1
inh_002_000027.txt	-7		inh_0001_000054.txt	-7
inh_0001_000003.txt	-6.9		inh_0001_000067.txt	-7
inh_0001_000013.txt	-6.9		inh_0001_000085.txt	-7
inh_0001_000071.txt	-6.9		inh_0001_000112.txt	-7
inh_0001_000078.txt	-6.9		inh_0001_000134.txt	-7
inh_0001_000130.txt	-6.9		inh_0001_000157.txt	-7
inh_0001_000162.txt	-6.9		inh_0001_000174.txt	-7
inh_0001_000239.txt	-6.9		inh_0001_000186.txt	-7
inh_0001_000243.txt	-6.9		inh_0001_000193.txt	-7
inh_0001_000252.txt	-6.9		inh_0001_000194.txt	-7
inh_0001_000257.txt	-6.9		inh_0001_000221.txt	-7
inh_0001_000259.txt	-6.9		inh_0001_000224.txt	-7
inh_0001_000262.txt	-6.9		inh_0001_000228.txt	-7
inh_0001_000318.txt	-6.9		inh_0001_000229.txt	-7
inh_0001_000327.txt	-6.9		inh_0001_000232.txt	-7
inh_0001_000330.txt	-6.9		inh_0001_000243.txt	-7
inh_0001_000379.txt	-6.9		inh_0001_000248.txt	-7
inh_0001_000405.txt	-6.9		inh_0001_000303.txt	-7
inh_0001_000425.txt	-6.9		inh_0001_000338.txt	-7
inh_0001_000429.txt	-6.9		inh_0001_000424.txt	-7
inh_0001_000434.txt	-6.9		inh_0001_000435.txt	-7
inh_0001_000440.txt	-6.9		inh_0001_000436.txt	-7
inh_0001_000457.txt	-6.9		inh_0001_000438.txt	-7
inh_0001_000461.txt	-6.9		inh_0001_000450.txt	-7
inh_0001_000492.txt	-6.9		inh_0001_000452.txt	-7
inh_0001_000539.txt	-6.9		inh_0001_000454.txt	-7
inh_0001_000546.txt	-6.9		inh_0001_000455.txt	-7
inh_0001_000551.txt	-6.9		inh_0001_000468.txt	-7
inh_0001_000569.txt	-6.9		inh_0001_000534.txt	-7
inh_0001_000570.txt	-6.9		inh_0001_000540.txt	-7
inh_0001_000573.txt	-6.9		inh_0001_000541.txt	-7
inh_0001_000603.txt	-6.9		inh_0001_000569.txt	-7
inh_0001_000622.txt	-6.9		inh_0001_000573.txt	-7
inh_0001_000647.txt	-6.9		inh_0001_000574.txt	-7
inh_0001_000653.txt	-6.9		inh_0001_000642.txt	-7
inh_0001_000658.txt	-6.9		inh_0001_000648.txt	-7
inh_0001_000682.txt	-6.9		inh_0001_000660.txt	-7
inh_0001_000683.txt	-6.9		inh_0001_000694.txt	-7
inh_0001_000695.txt	-6.9		inh_0001_000731.txt	-7
inh_0001_000711.txt	-6.9		inh_0001_000736.txt	-7
inh_0001_000718.txt	-6.9		inh_0001_000767.txt	-7
inh_0001_000766.txt	-6.9		inh_0001_000793.txt	-7
inh_0001_000836.txt	-6.9		inh_0001_000800.txt	-7
inh_0001_000874.txt	-6.9		inh_0001_000805.txt	-7
inh_0001_000881.txt	-6.9		inh_0001_000808.txt	-7
inh_0001_000886.txt	-6.9		inh_0001_000823.txt	-7
inh_0001_000894.txt	-6.9		inh_0001_000844.txt	-7
inh_0001_000896.txt	-6.9		inh_0001_000861.txt	-7
inh_002_000013.txt	-6.9		inh_0001_000886.txt	-7
inh_002_000018.txt	-6.9		inh_002_000026.txt	-7
inh_0001_000004.txt	-6.8		inh_0001_000002.txt	-6.9
inh_0001_000034.txt	-6.8		inh_0001_000036.txt	-6.9
inh_0001_000036.txt	-6.8		inh_0001_000040.txt	-6.9
inh_0001_000038.txt	-6.8		inh_0001_000043.txt	-6.9
inh_0001_000069.txt	-6.8		inh_0001_000057.txt	-6.9
inh_0001_000075.txt	-6.8		inh_0001_000082.txt	-6.9
inh_0001_000202.txt	-6.8		inh_0001_000087.txt	-6.9
inh_0001_000223.txt	-6.8		inh_0001_000098.txt	-6.9
inh_0001_000226.txt	-6.8		inh_0001_000101.txt	-6.9
inh_0001_000231.txt	-6.8		inh_0001_000102.txt	-6.9
inh_0001_000237.txt	-6.8		inh_0001_000121.txt	-6.9
inh_0001_000241.txt	-6.8		inh_0001_000151.txt	-6.9
inh_0001_000244.txt	-6.8		inh_0001_000158.txt	-6.9
inh_0001_000284.txt	-6.8		inh_0001_000166.txt	-6.9
inh_0001_000295.txt	-6.8		inh_0001_000179.txt	-6.9
inh_0001_000369.txt	-6.8		inh_0001_000189.txt	-6.9
inh_0001_000387.txt	-6.8		inh_0001_000222.txt	-6.9
inh_0001_000416.txt	-6.8		inh_0001_000226.txt	-6.9
inh_0001_000443.txt	-6.8		inh_0001_000227.txt	-6.9
inh_0001_000468.txt	-6.8		inh_0001_000233.txt	-6.9
inh_0001_000481.txt	-6.8		inh_0001_000245.txt	-6.9
inh_0001_000483.txt	-6.8		inh_0001_000249.txt	-6.9
inh_0001_000497.txt	-6.8		inh_0001_000250.txt	-6.9
inh_0001_000498.txt	-6.8		inh_0001_000254.txt	-6.9
inh_0001_000504.txt	-6.8		inh_0001_000301.txt	-6.9
inh_0001_000507.txt	-6.8		inh_0001_000308.txt	-6.9
inh_0001_000548.txt	-6.8		inh_0001_000324.txt	-6.9
inh_0001_000550.txt	-6.8		inh_0001_000418.txt	-6.9
inh_0001_000555.txt	-6.8		inh_0001_000423.txt	-6.9
inh_0001_000560.txt	-6.8		inh_0001_000432.txt	-6.9
inh_0001_000561.txt	-6.8		inh_0001_000446.txt	-6.9
inh_0001_000567.txt	-6.8		inh_0001_000462.txt	-6.9
inh_0001_000574.txt	-6.8		inh_0001_000464.txt	-6.9
inh_0001_000584.txt	-6.8		inh_0001_000469.txt	-6.9
inh_0001_000585.txt	-6.8		inh_0001_000471.txt	-6.9
inh_0001_000602.txt	-6.8		inh_0001_000547.txt	-6.9
inh_0001_000618.txt	-6.8		inh_0001_000561.txt	-6.9
inh_0001_000652.txt	-6.8		inh_0001_000645.txt	-6.9
inh_0001_000661.txt	-6.8		inh_0001_000656.txt	-6.9
inh_0001_000667.txt	-6.8		inh_0001_000667.txt	-6.9
inh_0001_000679.txt	-6.8		inh_0001_000669.txt	-6.9
inh_0001_000681.txt	-6.8		inh_0001_000693.txt	-6.9
inh_0001_000720.txt	-6.8		inh_0001_000702.txt	-6.9
inh_0001_000723.txt	-6.8		inh_0001_000723.txt	-6.9
inh_0001_000726.txt	-6.8		inh_0001_000734.txt	-6.9
inh_0001_000727.txt	-6.8		inh_0001_000761.txt	-6.9
inh_0001_000730.txt	-6.8		inh_0001_000775.txt	-6.9
inh_0001_000751.txt	-6.8		inh_0001_000790.txt	-6.9
inh_0001_000757.txt	-6.8		inh_0001_000795.txt	-6.9
inh_0001_000817.txt	-6.8		inh_0001_000831.txt	-6.9
inh_0001_000844.txt	-6.8		inh_0001_000850.txt	-6.9
inh_0001_000862.txt	-6.8		inh_0001_000874.txt	-6.9
inh_0001_000869.txt	-6.8		inh_0001_000888.txt	-6.9
inh_0001_000870.txt	-6.8		inh_0001_000024.txt	-6.8
inh_0001_000875.txt	-6.8		inh_0001_000048.txt	-6.8
inh_0001_000879.txt	-6.8		inh_0001_000114.txt	-6.8
inh_0001_000882.txt	-6.8		inh_0001_000123.txt	-6.8
inh_0001_000892.txt	-6.8		inh_0001_000129.txt	-6.8
inh_002_000001.txt	-6.8		inh_0001_000139.txt	-6.8
inh_002_000005.txt	-6.8		inh_0001_000212.txt	-6.8
inh_002_000010.txt	-6.8		inh_0001_000213.txt	-6.8
inh_002_000019.txt	-6.8		inh_0001_000240.txt	-6.8
inh_002_000020.txt	-6.8		inh_0001_000257.txt	-6.8
inh_002_000025.txt	-6.8		inh_0001_000258.txt	-6.8
inh_002_000028.txt	-6.8		inh_0001_000259.txt	-6.8
inh_0001_000001.txt	-6.7		inh_0001_000261.txt	-6.8
inh_0001_000019.txt	-6.7		inh_0001_000264.txt	-6.8
inh_0001_000039.txt	-6.7		inh_0001_000311.txt	-6.8
inh_0001_000045.txt	-6.7		inh_0001_000335.txt	-6.8
inh_0001_000066.txt	-6.7		inh_0001_000336.txt	-6.8
inh_0001_000077.txt	-6.7		inh_0001_000412.txt	-6.8
inh_0001_000122.txt	-6.7		inh_0001_000421.txt	-6.8
inh_0001_000124.txt	-6.7		inh_0001_000437.txt	-6.8
inh_0001_000140.txt	-6.7		inh_0001_000441.txt	-6.8
inh_0001_000149.txt	-6.7		inh_0001_000442.txt	-6.8
inh_0001_000205.txt	-6.7		inh_0001_000445.txt	-6.8
inh_0001_000212.txt	-6.7		inh_0001_000460.txt	-6.8
inh_0001_000222.txt	-6.7		inh_0001_000461.txt	-6.8
inh_0001_000229.txt	-6.7		inh_0001_000481.txt	-6.8
inh_0001_000251.txt	-6.7		inh_0001_000503.txt	-6.8
inh_0001_000254.txt	-6.7		inh_0001_000572.txt	-6.8
inh_0001_000255.txt	-6.7		inh_0001_000720.txt	-6.8
inh_0001_000286.txt	-6.7		inh_0001_000740.txt	-6.8
inh_0001_000288.txt	-6.7		inh_0001_000782.txt	-6.8
inh_0001_000319.txt	-6.7		inh_0001_000785.txt	-6.8
inh_0001_000322.txt	-6.7		inh_0001_000791.txt	-6.8
inh_0001_000340.txt	-6.7		inh_0001_000807.txt	-6.8
inh_0001_000355.txt	-6.7		inh_0001_000862.txt	-6.8
inh_0001_000368.txt	-6.7		inh_0001_000868.txt	-6.8
inh_0001_000371.txt	-6.7		inh_002_000001.txt	-6.8
inh_0001_000383.txt	-6.7		inh_0001_000075.txt	-6.7
inh_0001_000411.txt	-6.7		inh_0001_000083.txt	-6.7
inh_0001_000426.txt	-6.7		inh_0001_000094.txt	-6.7
inh_0001_000436.txt	-6.7		inh_0001_000122.txt	-6.7
inh_0001_000448.txt	-6.7		inh_0001_000142.txt	-6.7
inh_0001_000458.txt	-6.7		inh_0001_000147.txt	-6.7
inh_0001_000482.txt	-6.7		inh_0001_000154.txt	-6.7
inh_0001_000496.txt	-6.7		inh_0001_000168.txt	-6.7
inh_0001_000506.txt	-6.7		inh_0001_000183.txt	-6.7
inh_0001_000576.txt	-6.7		inh_0001_000184.txt	-6.7
inh_0001_000589.txt	-6.7		inh_0001_000203.txt	-6.7
inh_0001_000590.txt	-6.7		inh_0001_000206.txt	-6.7
inh_0001_000593.txt	-6.7		inh_0001_000207.txt	-6.7
inh_0001_000601.txt	-6.7		inh_0001_000214.txt	-6.7
inh_0001_000616.txt	-6.7		inh_0001_000216.txt	-6.7
inh_0001_000620.txt	-6.7		inh_0001_000219.txt	-6.7
inh_0001_000624.txt	-6.7		inh_0001_000223.txt	-6.7
inh_0001_000642.txt	-6.7		inh_0001_000225.txt	-6.7
inh_0001_000645.txt	-6.7		inh_0001_000237.txt	-6.7
inh_0001_000691.txt	-6.7		inh_0001_000276.txt	-6.7
inh_0001_000693.txt	-6.7		inh_0001_000277.txt	-6.7
inh_0001_000712.txt	-6.7		inh_0001_000300.txt	-6.7
inh_0001_000729.txt	-6.7		inh_0001_000304.txt	-6.7
inh_0001_000814.txt	-6.7		inh_0001_000310.txt	-6.7
inh_0001_000823.txt	-6.7		inh_0001_000314.txt	-6.7
inh_0001_000831.txt	-6.7		inh_0001_000323.txt	-6.7
inh_0001_000853.txt	-6.7		inh_0001_000325.txt	-6.7
inh_0001_000866.txt	-6.7		inh_0001_000327.txt	-6.7
inh_0001_000873.txt	-6.7		inh_0001_000339.txt	-6.7
inh_0001_000885.txt	-6.7		inh_0001_000344.txt	-6.7
inh_002_000003.txt	-6.7		inh_0001_000349.txt	-6.7
inh_002_000004.txt	-6.7		inh_0001_000360.txt	-6.7
inh_002_000012.txt	-6.7		inh_0001_000378.txt	-6.7
inh_002_000017.txt	-6.7		inh_0001_000398.txt	-6.7
inh_0001_000022.txt	-6.6		inh_0001_000401.txt	-6.7
inh_0001_000027.txt	-6.6		inh_0001_000413.txt	-6.7
inh_0001_000068.txt	-6.6		inh_0001_000420.txt	-6.7
inh_0001_000080.txt	-6.6		inh_0001_000422.txt	-6.7
inh_0001_000082.txt	-6.6		inh_0001_000429.txt	-6.7
inh_0001_000087.txt	-6.6		inh_0001_000434.txt	-6.7
inh_0001_000125.txt	-6.6		inh_0001_000443.txt	-6.7
inh_0001_000151.txt	-6.6		inh_0001_000465.txt	-6.7
inh_0001_000178.txt	-6.6		inh_0001_000558.txt	-6.7
inh_0001_000187.txt	-6.6		inh_0001_000676.txt	-6.7
inh_0001_000207.txt	-6.6		inh_0001_000774.txt	-6.7
inh_0001_000209.txt	-6.6		inh_0001_000787.txt	-6.7
inh_0001_000215.txt	-6.6		inh_0001_000801.txt	-6.7
inh_0001_000227.txt	-6.6		inh_0001_000806.txt	-6.7
inh_0001_000247.txt	-6.6		inh_0001_000846.txt	-6.7
inh_0001_000261.txt	-6.6		inh_0001_000058.txt	-6.6
inh_0001_000263.txt	-6.6		inh_0001_000148.txt	-6.6
inh_0001_000265.txt	-6.6		inh_0001_000167.txt	-6.6
inh_0001_000267.txt	-6.6		inh_0001_000171.txt	-6.6
inh_0001_000307.txt	-6.6		inh_0001_000202.txt	-6.6
inh_0001_000312.txt	-6.6		inh_0001_000208.txt	-6.6
inh_0001_000317.txt	-6.6		inh_0001_000210.txt	-6.6
inh_0001_000320.txt	-6.6		inh_0001_000215.txt	-6.6
inh_0001_000325.txt	-6.6		inh_0001_000218.txt	-6.6
inh_0001_000343.txt	-6.6		inh_0001_000220.txt	-6.6
inh_0001_000359.txt	-6.6		inh_0001_000235.txt	-6.6
inh_0001_000401.txt	-6.6		inh_0001_000236.txt	-6.6
inh_0001_000428.txt	-6.6		inh_0001_000241.txt	-6.6
inh_0001_000487.txt	-6.6		inh_0001_000242.txt	-6.6
inh_0001_000495.txt	-6.6		inh_0001_000252.txt	-6.6
inh_0001_000505.txt	-6.6		inh_0001_000255.txt	-6.6
inh_0001_000540.txt	-6.6		inh_0001_000265.txt	-6.6
inh_0001_000552.txt	-6.6		inh_0001_000270.txt	-6.6
inh_0001_000563.txt	-6.6		inh_0001_000278.txt	-6.6
inh_0001_000564.txt	-6.6		inh_0001_000316.txt	-6.6
inh_0001_000582.txt	-6.6		inh_0001_000321.txt	-6.6
inh_0001_000583.txt	-6.6		inh_0001_000328.txt	-6.6
inh_0001_000643.txt	-6.6		inh_0001_000330.txt	-6.6
inh_0001_000644.txt	-6.6		inh_0001_000333.txt	-6.6
inh_0001_000664.txt	-6.6		inh_0001_000355.txt	-6.6
inh_0001_000668.txt	-6.6		inh_0001_000368.txt	-6.6
inh_0001_000686.txt	-6.6		inh_0001_000380.txt	-6.6
inh_0001_000747.txt	-6.6		inh_0001_000386.txt	-6.6
inh_0001_000807.txt	-6.6		inh_0001_000396.txt	-6.6
inh_0001_000821.txt	-6.6		inh_0001_000400.txt	-6.6
inh_0001_000830.txt	-6.6		inh_0001_000414.txt	-6.6
inh_0001_000847.txt	-6.6		inh_0001_000415.txt	-6.6
inh_0001_000858.txt	-6.6		inh_0001_000425.txt	-6.6
inh_0001_000865.txt	-6.6		inh_0001_000426.txt	-6.6
inh_0001_000867.txt	-6.6		inh_0001_000433.txt	-6.6
inh_0001_000893.txt	-6.6		inh_0001_000439.txt	-6.6
inh_0001_000900.txt	-6.6		inh_0001_000449.txt	-6.6
inh_002_000009.txt	-6.6		inh_0001_000457.txt	-6.6
inh_002_000011.txt	-6.6		inh_0001_000458.txt	-6.6
inh_002_000024.txt	-6.6		inh_0001_000466.txt	-6.6
inh_0001_000016.txt	-6.5		inh_0001_000483.txt	-6.6
inh_0001_000017.txt	-6.5		inh_0001_000490.txt	-6.6
inh_0001_000020.txt	-6.5		inh_0001_000494.txt	-6.6
inh_0001_000021.txt	-6.5		inh_0001_000538.txt	-6.6
inh_0001_000041.txt	-6.5		inh_0001_000548.txt	-6.6
inh_0001_000042.txt	-6.5		inh_0001_000598.txt	-6.6
inh_0001_000050.txt	-6.5		inh_0001_000603.txt	-6.6
inh_0001_000051.txt	-6.5		inh_0001_000625.txt	-6.6
inh_0001_000056.txt	-6.5		inh_0001_000659.txt	-6.6
inh_0001_000059.txt	-6.5		inh_0001_000738.txt	-6.6
inh_0001_000064.txt	-6.5		inh_0001_000760.txt	-6.6
inh_0001_000127.txt	-6.5		inh_0001_000763.txt	-6.6
inh_0001_000135.txt	-6.5		inh_0001_000766.txt	-6.6
inh_0001_000180.txt	-6.5		inh_0001_000780.txt	-6.6
inh_0001_000204.txt	-6.5		inh_0001_000781.txt	-6.6
inh_0001_000220.txt	-6.5		inh_0001_000788.txt	-6.6
inh_0001_000224.txt	-6.5		inh_0001_000799.txt	-6.6
inh_0001_000225.txt	-6.5		inh_0001_000802.txt	-6.6
inh_0001_000228.txt	-6.5		inh_0001_000809.txt	-6.6
inh_0001_000235.txt	-6.5		inh_0001_000813.txt	-6.6
inh_0001_000240.txt	-6.5		inh_0001_000818.txt	-6.6
inh_0001_000248.txt	-6.5		inh_0001_000003.txt	-6.5
inh_0001_000249.txt	-6.5		inh_0001_000119.txt	-6.5
inh_0001_000250.txt	-6.5		inh_0001_000120.txt	-6.5
inh_0001_000266.txt	-6.5		inh_0001_000128.txt	-6.5
inh_0001_000277.txt	-6.5		inh_0001_000162.txt	-6.5
inh_0001_000280.txt	-6.5		inh_0001_000172.txt	-6.5
inh_0001_000281.txt	-6.5		inh_0001_000205.txt	-6.5
inh_0001_000285.txt	-6.5		inh_0001_000209.txt	-6.5
inh_0001_000310.txt	-6.5		inh_0001_000211.txt	-6.5
inh_0001_000333.txt	-6.5		inh_0001_000246.txt	-6.5
inh_0001_000346.txt	-6.5		inh_0001_000256.txt	-6.5
inh_0001_000348.txt	-6.5		inh_0001_000260.txt	-6.5
inh_0001_000350.txt	-6.5		inh_0001_000282.txt	-6.5
inh_0001_000360.txt	-6.5		inh_0001_000288.txt	-6.5
inh_0001_000389.txt	-6.5		inh_0001_000293.txt	-6.5
inh_0001_000396.txt	-6.5		inh_0001_000307.txt	-6.5
inh_0001_000408.txt	-6.5		inh_0001_000340.txt	-6.5
inh_0001_000435.txt	-6.5		inh_0001_000346.txt	-6.5
inh_0001_000479.txt	-6.5		inh_0001_000348.txt	-6.5
inh_0001_000489.txt	-6.5		inh_0001_000351.txt	-6.5
inh_0001_000491.txt	-6.5		inh_0001_000374.txt	-6.5
inh_0001_000502.txt	-6.5		inh_0001_000382.txt	-6.5
inh_0001_000558.txt	-6.5		inh_0001_000393.txt	-6.5
inh_0001_000575.txt	-6.5		inh_0001_000407.txt	-6.5
inh_0001_000577.txt	-6.5		inh_0001_000409.txt	-6.5
inh_0001_000588.txt	-6.5		inh_0001_000410.txt	-6.5
inh_0001_000614.txt	-6.5		inh_0001_000447.txt	-6.5
inh_0001_000676.txt	-6.5		inh_0001_000480.txt	-6.5
inh_0001_000677.txt	-6.5		inh_0001_000482.txt	-6.5
inh_0001_000698.txt	-6.5		inh_0001_000485.txt	-6.5
inh_0001_000704.txt	-6.5		inh_0001_000488.txt	-6.5
inh_0001_000721.txt	-6.5		inh_0001_000489.txt	-6.5
inh_0001_000753.txt	-6.5		inh_0001_000492.txt	-6.5
inh_0001_000755.txt	-6.5		inh_0001_000584.txt	-6.5
inh_002_000029.txt	-6.5		inh_0001_000757.txt	-6.5
inh_002_000030.txt	-6.5		inh_0001_000769.txt	-6.5
inh_0001_000037.txt	-6.4		inh_0001_000771.txt	-6.5
inh_0001_000040.txt	-6.4		inh_0001_000772.txt	-6.5
inh_0001_000072.txt	-6.4		inh_0001_000811.txt	-6.5
inh_0001_000074.txt	-6.4		inh_0001_000837.txt	-6.5
inh_0001_000081.txt	-6.4		inh_0001_000858.txt	-6.5
inh_0001_000084.txt	-6.4		inh_0001_000900.txt	-6.5
inh_0001_000133.txt	-6.4		inh_002_000021.txt	-6.5
inh_0001_000153.txt	-6.4		inh_0001_000068.txt	-6.4
inh_0001_000182.txt	-6.4		inh_0001_000090.txt	-6.4
inh_0001_000213.txt	-6.4		inh_0001_000140.txt	-6.4
inh_0001_000216.txt	-6.4		inh_0001_000195.txt	-6.4
inh_0001_000221.txt	-6.4		inh_0001_000244.txt	-6.4
inh_0001_000230.txt	-6.4		inh_0001_000284.txt	-6.4
inh_0001_000234.txt	-6.4		inh_0001_000290.txt	-6.4
inh_0001_000236.txt	-6.4		inh_0001_000291.txt	-6.4
inh_0001_000238.txt	-6.4		inh_0001_000292.txt	-6.4
inh_0001_000242.txt	-6.4		inh_0001_000294.txt	-6.4
inh_0001_000245.txt	-6.4		inh_0001_000298.txt	-6.4
inh_0001_000258.txt	-6.4		inh_0001_000299.txt	-6.4
inh_0001_000264.txt	-6.4		inh_0001_000312.txt	-6.4
inh_0001_000290.txt	-6.4		inh_0001_000322.txt	-6.4
inh_0001_000303.txt	-6.4		inh_0001_000332.txt	-6.4
inh_0001_000306.txt	-6.4		inh_0001_000342.txt	-6.4
inh_0001_000309.txt	-6.4		inh_0001_000353.txt	-6.4
inh_0001_000328.txt	-6.4		inh_0001_000363.txt	-6.4
inh_0001_000335.txt	-6.4		inh_0001_000365.txt	-6.4
inh_0001_000337.txt	-6.4		inh_0001_000366.txt	-6.4
inh_0001_000353.txt	-6.4		inh_0001_000367.txt	-6.4
inh_0001_000357.txt	-6.4		inh_0001_000370.txt	-6.4
inh_0001_000361.txt	-6.4		inh_0001_000372.txt	-6.4
inh_0001_000367.txt	-6.4		inh_0001_000375.txt	-6.4
inh_0001_000373.txt	-6.4		inh_0001_000384.txt	-6.4
inh_0001_000381.txt	-6.4		inh_0001_000388.txt	-6.4
inh_0001_000388.txt	-6.4		inh_0001_000391.txt	-6.4
inh_0001_000392.txt	-6.4		inh_0001_000417.txt	-6.4
inh_0001_000399.txt	-6.4		inh_0001_000479.txt	-6.4
inh_0001_000474.txt	-6.4		inh_0001_000495.txt	-6.4
inh_0001_000477.txt	-6.4		inh_0001_000497.txt	-6.4
inh_0001_000484.txt	-6.4		inh_0001_000507.txt	-6.4
inh_0001_000485.txt	-6.4		inh_0001_000549.txt	-6.4
inh_0001_000494.txt	-6.4		inh_0001_000560.txt	-6.4
inh_0001_000500.txt	-6.4		inh_0001_000563.txt	-6.4
inh_0001_000554.txt	-6.4		inh_0001_000773.txt	-6.4
inh_0001_000557.txt	-6.4		inh_0001_000035.txt	-6.3
inh_0001_000581.txt	-6.4		inh_0001_000133.txt	-6.3
inh_0001_000607.txt	-6.4		inh_0001_000138.txt	-6.3
inh_0001_000621.txt	-6.4		inh_0001_000160.txt	-6.3
inh_0001_000733.txt	-6.4		inh_0001_000165.txt	-6.3
inh_0001_000752.txt	-6.4		inh_0001_000180.txt	-6.3
inh_0001_000876.txt	-6.4		inh_0001_000204.txt	-6.3
inh_0001_000898.txt	-6.4		inh_0001_000287.txt	-6.3
inh_002_000007.txt	-6.4		inh_0001_000295.txt	-6.3
inh_002_000022.txt	-6.4		inh_0001_000296.txt	-6.3
inh_002_000031.txt	-6.4		inh_0001_000306.txt	-6.3
inh_0001_000018.txt	-6.3		inh_0001_000315.txt	-6.3
inh_0001_000030.txt	-6.3		inh_0001_000319.txt	-6.3
inh_0001_000079.txt	-6.3		inh_0001_000326.txt	-6.3
inh_0001_000090.txt	-6.3		inh_0001_000347.txt	-6.3
inh_0001_000119.txt	-6.3		inh_0001_000359.txt	-6.3
inh_0001_000210.txt	-6.3		inh_0001_000371.txt	-6.3
inh_0001_000211.txt	-6.3		inh_0001_000376.txt	-6.3
inh_0001_000214.txt	-6.3		inh_0001_000377.txt	-6.3
inh_0001_000217.txt	-6.3		inh_0001_000385.txt	-6.3
inh_0001_000218.txt	-6.3		inh_0001_000402.txt	-6.3
inh_0001_000233.txt	-6.3		inh_0001_000476.txt	-6.3
inh_0001_000253.txt	-6.3		inh_0001_000491.txt	-6.3
inh_0001_000256.txt	-6.3		inh_0001_000496.txt	-6.3
inh_0001_000260.txt	-6.3		inh_0001_000499.txt	-6.3
inh_0001_000278.txt	-6.3		inh_0001_000545.txt	-6.3
inh_0001_000292.txt	-6.3		inh_0001_000556.txt	-6.3
inh_0001_000293.txt	-6.3		inh_0001_000565.txt	-6.3
inh_0001_000298.txt	-6.3		inh_0001_000578.txt	-6.3
inh_0001_000314.txt	-6.3		inh_0001_000599.txt	-6.3
inh_0001_000329.txt	-6.3		inh_0001_000600.txt	-6.3
inh_0001_000331.txt	-6.3		inh_0001_000602.txt	-6.3
inh_0001_000334.txt	-6.3		inh_0001_000622.txt	-6.3
inh_0001_000339.txt	-6.3		inh_0001_000747.txt	-6.3
inh_0001_000345.txt	-6.3		inh_0001_000753.txt	-6.3
inh_0001_000347.txt	-6.3		inh_0001_000756.txt	-6.3
inh_0001_000362.txt	-6.3		inh_002_000017.txt	-6.3
inh_0001_000364.txt	-6.3		inh_0001_000161.txt	-6.2
inh_0001_000365.txt	-6.3		inh_0001_000253.txt	-6.2
inh_0001_000372.txt	-6.3		inh_0001_000279.txt	-6.2
inh_0001_000375.txt	-6.3		inh_0001_000280.txt	-6.2
inh_0001_000394.txt	-6.3		inh_0001_000286.txt	-6.2
inh_0001_000395.txt	-6.3		inh_0001_000289.txt	-6.2
inh_0001_000397.txt	-6.3		inh_0001_000318.txt	-6.2
inh_0001_000398.txt	-6.3		inh_0001_000345.txt	-6.2
inh_0001_000400.txt	-6.3		inh_0001_000356.txt	-6.2
inh_0001_000403.txt	-6.3		inh_0001_000357.txt	-6.2
inh_0001_000473.txt	-6.3		inh_0001_000358.txt	-6.2
inh_0001_000486.txt	-6.3		inh_0001_000362.txt	-6.2
inh_0001_000503.txt	-6.3		inh_0001_000364.txt	-6.2
inh_0001_000544.txt	-6.3		inh_0001_000379.txt	-6.2
inh_0001_000553.txt	-6.3		inh_0001_000381.txt	-6.2
inh_0001_000566.txt	-6.3		inh_0001_000383.txt	-6.2
inh_0001_000587.txt	-6.3		inh_0001_000390.txt	-6.2
inh_0001_000595.txt	-6.3		inh_0001_000395.txt	-6.2
inh_0001_000597.txt	-6.3		inh_0001_000399.txt	-6.2
inh_0001_000608.txt	-6.3		inh_0001_000404.txt	-6.2
inh_0001_000646.txt	-6.3		inh_0001_000406.txt	-6.2
inh_0001_000648.txt	-6.3		inh_0001_000478.txt	-6.2
inh_0001_000737.txt	-6.3		inh_0001_000486.txt	-6.2
inh_0001_000756.txt	-6.3		inh_0001_000500.txt	-6.2
inh_0001_000758.txt	-6.3		inh_0001_000501.txt	-6.2
inh_002_000015.txt	-6.3		inh_0001_000502.txt	-6.2
inh_002_000032.txt	-6.3		inh_0001_000505.txt	-6.2
inh_0001_000009.txt	-6.2		inh_0001_000506.txt	-6.2
inh_0001_000029.txt	-6.2		inh_0001_000550.txt	-6.2
inh_0001_000033.txt	-6.2		inh_0001_000562.txt	-6.2
inh_0001_000043.txt	-6.2		inh_0001_000570.txt	-6.2
inh_0001_000048.txt	-6.2		inh_0001_000586.txt	-6.2
inh_0001_000113.txt	-6.2		inh_0001_000604.txt	-6.2
inh_0001_000156.txt	-6.2		inh_0001_000616.txt	-6.2
inh_0001_000206.txt	-6.2		inh_0001_000748.txt	-6.2
inh_0001_000219.txt	-6.2		inh_0001_000755.txt	-6.2
inh_0001_000282.txt	-6.2		inh_0001_000116.txt	-6.1
inh_0001_000283.txt	-6.2		inh_0001_000118.txt	-6.1
inh_0001_000287.txt	-6.2		inh_0001_000132.txt	-6.1
inh_0001_000289.txt	-6.2		inh_0001_000159.txt	-6.1
inh_0001_000291.txt	-6.2		inh_0001_000317.txt	-6.1
inh_0001_000302.txt	-6.2		inh_0001_000350.txt	-6.1
inh_0001_000305.txt	-6.2		inh_0001_000352.txt	-6.1
inh_0001_000313.txt	-6.2		inh_0001_000354.txt	-6.1
inh_0001_000323.txt	-6.2		inh_0001_000373.txt	-6.1
inh_0001_000326.txt	-6.2		inh_0001_000387.txt	-6.1
inh_0001_000332.txt	-6.2		inh_0001_000397.txt	-6.1
inh_0001_000336.txt	-6.2		inh_0001_000403.txt	-6.1
inh_0001_000338.txt	-6.2		inh_0001_000498.txt	-6.1
inh_0001_000349.txt	-6.2		inh_0001_000504.txt	-6.1
inh_0001_000351.txt	-6.2		inh_0001_000546.txt	-6.1
inh_0001_000358.txt	-6.2		inh_0001_000571.txt	-6.1
inh_0001_000363.txt	-6.2		inh_0001_000585.txt	-6.1
inh_0001_000370.txt	-6.2		inh_0001_000587.txt	-6.1
inh_0001_000374.txt	-6.2		inh_0001_000590.txt	-6.1
inh_0001_000377.txt	-6.2		inh_0001_000601.txt	-6.1
inh_0001_000385.txt	-6.2		inh_0001_000610.txt	-6.1
inh_0001_000391.txt	-6.2		inh_0001_000618.txt	-6.1
inh_0001_000393.txt	-6.2		inh_0001_000624.txt	-6.1
inh_0001_000402.txt	-6.2		inh_0001_000751.txt	-6.1
inh_0001_000488.txt	-6.2		inh_0001_000169.txt	-6
inh_0001_000499.txt	-6.2		inh_0001_000283.txt	-6
inh_0001_000556.txt	-6.2		inh_0001_000285.txt	-6
inh_0001_000559.txt	-6.2		inh_0001_000341.txt	-6
inh_0001_000580.txt	-6.2		inh_0001_000361.txt	-6
inh_0001_000591.txt	-6.2		inh_0001_000369.txt	-6
inh_0001_000594.txt	-6.2		inh_0001_000392.txt	-6
inh_0001_000596.txt	-6.2		inh_0001_000394.txt	-6
inh_0001_000606.txt	-6.2		inh_0001_000493.txt	-6
inh_0001_000609.txt	-6.2		inh_0001_000555.txt	-6
inh_0001_000617.txt	-6.2		inh_0001_000575.txt	-6
inh_0001_000856.txt	-6.2		inh_0001_000580.txt	-6
inh_0001_000863.txt	-6.2		inh_0001_000588.txt	-6
inh_0001_000888.txt	-6.2		inh_0001_000594.txt	-6
inh_002_000002.txt	-6.2		inh_0001_000595.txt	-6
inh_0001_000008.txt	-6.1		inh_0001_000597.txt	-6
inh_0001_000011.txt	-6.1		inh_0001_000607.txt	-6
inh_0001_000046.txt	-6.1		inh_0001_000609.txt	-6
inh_0001_000083.txt	-6.1		inh_0001_000623.txt	-6
inh_0001_000132.txt	-6.1		inh_0001_000758.txt	-6
inh_0001_000232.txt	-6.1		inh_0001_000897.txt	-6
inh_0001_000296.txt	-6.1		inh_0001_000001.txt	-5.9
inh_0001_000297.txt	-6.1		inh_0001_000153.txt	-5.9
inh_0001_000304.txt	-6.1		inh_0001_000343.txt	-5.9
inh_0001_000321.txt	-6.1		inh_0001_000389.txt	-5.9
inh_0001_000324.txt	-6.1		inh_0001_000551.txt	-5.9
inh_0001_000341.txt	-6.1		inh_0001_000576.txt	-5.9
inh_0001_000352.txt	-6.1		inh_0001_000583.txt	-5.9
inh_0001_000376.txt	-6.1		inh_0001_000589.txt	-5.9
inh_0001_000378.txt	-6.1		inh_0001_000605.txt	-5.9
inh_0001_000382.txt	-6.1		inh_0001_000477.txt	-5.8
inh_0001_000384.txt	-6.1		inh_0001_000484.txt	-5.8
inh_0001_000386.txt	-6.1		inh_0001_000554.txt	-5.8
inh_0001_000390.txt	-6.1		inh_0001_000564.txt	-5.8
inh_0001_000475.txt	-6.1		inh_0001_000582.txt	-5.8
inh_0001_000586.txt	-6.1		inh_0001_000591.txt	-5.8
inh_0001_000829.txt	-6.1		inh_0001_000593.txt	-5.8
inh_0001_000053.txt	-6		inh_0001_000596.txt	-5.8
inh_0001_000061.txt	-6		inh_0001_000621.txt	-5.8
inh_0001_000279.txt	-6		inh_0001_000752.txt	-5.8
inh_0001_000294.txt	-6		inh_0001_000829.txt	-5.8
inh_0001_000299.txt	-6		inh_0001_000005.txt	-5.7
inh_0001_000300.txt	-6		inh_0001_000544.txt	-5.7
inh_0001_000301.txt	-6		inh_0001_000566.txt	-5.7
inh_0001_000311.txt	-6		inh_0001_000568.txt	-5.7
inh_0001_000315.txt	-6		inh_0001_000635.txt	-5.7
inh_0001_000342.txt	-6		inh_0001_000830.txt	-5.7
inh_0001_000344.txt	-6		inh_0001_000863.txt	-5.7
inh_0001_000356.txt	-6		inh_0001_000864.txt	-5.7
inh_0001_000366.txt	-6		inh_0001_000899.txt	-5.7
inh_0001_000380.txt	-6		inh_0001_000472.txt	-5.6
inh_0001_000509.txt	-6		inh_0001_000553.txt	-5.6
inh_0001_000542.txt	-6		inh_0001_000559.txt	-5.6
inh_0001_000579.txt	-6		inh_0001_000567.txt	-5.6
inh_0001_000611.txt	-6		inh_0001_000581.txt	-5.6
inh_0001_000615.txt	-6		inh_0001_000611.txt	-5.6
inh_0001_000639.txt	-6		inh_0001_000613.txt	-5.6
inh_0001_000750.txt	-6		inh_0001_000619.txt	-5.6
inh_0001_000897.txt	-6		inh_0001_000898.txt	-5.6
inh_0001_000007.txt	-5.9		inh_0001_000004.txt	-5.5
inh_0001_000049.txt	-5.9		inh_0001_000405.txt	-5.5
inh_0001_000054.txt	-5.9		inh_0001_000512.txt	-5.5
inh_0001_000480.txt	-5.9		inh_0001_000515.txt	-5.5
inh_0001_000510.txt	-5.9		inh_0001_000523.txt	-5.5
inh_0001_000523.txt	-5.9		inh_0001_000524.txt	-5.5
inh_0001_000610.txt	-5.9		inh_0001_000552.txt	-5.5
inh_0001_000612.txt	-5.9		inh_0001_000577.txt	-5.5
inh_0001_000613.txt	-5.9		inh_0001_000614.txt	-5.5
inh_0001_000754.txt	-5.9		inh_0001_000620.txt	-5.5
inh_0001_000864.txt	-5.9		inh_0001_000639.txt	-5.5
inh_0001_000006.txt	-5.8		inh_0001_000640.txt	-5.5
inh_0001_000025.txt	-5.8		inh_0001_000474.txt	-5.4
inh_0001_000058.txt	-5.8		inh_0001_000508.txt	-5.4
inh_0001_000472.txt	-5.8		inh_0001_000521.txt	-5.4
inh_0001_000508.txt	-5.8		inh_0001_000579.txt	-5.4
inh_0001_000522.txt	-5.8		inh_0001_000606.txt	-5.4
inh_0001_000005.txt	-5.7		inh_0001_000617.txt	-5.4
inh_0001_000619.txt	-5.7		inh_0001_000636.txt	-5.4
inh_0001_000635.txt	-5.7		inh_0001_000641.txt	-5.4
inh_0001_000638.txt	-5.7		inh_0001_000007.txt	-5.3
inh_0001_000640.txt	-5.7		inh_0001_000473.txt	-5.3
inh_0001_000012.txt	-5.6		inh_0001_000517.txt	-5.3
inh_0001_000057.txt	-5.6		inh_0001_000592.txt	-5.3
inh_0001_000592.txt	-5.6		inh_0001_000754.txt	-5.3
inh_0001_000634.txt	-5.6		inh_0001_000006.txt	-5.2
inh_0001_000637.txt	-5.6		inh_0001_000510.txt	-5.2
inh_0001_000641.txt	-5.6		inh_0001_000518.txt	-5.2
inh_0001_000749.txt	-5.6		inh_0001_000520.txt	-5.2
inh_0001_000511.txt	-5.5		inh_0001_000522.txt	-5.2
inh_0001_000513.txt	-5.5		inh_0001_000525.txt	-5.2
inh_0001_000514.txt	-5.5		inh_0001_000526.txt	-5.2
inh_0001_000515.txt	-5.5		inh_0001_000527.txt	-5.2
inh_0001_000578.txt	-5.5		inh_0001_000557.txt	-5.2
inh_0001_000636.txt	-5.5		inh_0001_000615.txt	-5.2
inh_0001_000512.txt	-5.4		inh_0001_000634.txt	-5.2
inh_0001_000517.txt	-5.4		inh_0001_000637.txt	-5.2
inh_0001_000516.txt	-5.3		inh_0001_000638.txt	-5.2
inh_0001_000518.txt	-5.3		inh_0001_000750.txt	-5.2
inh_0001_000519.txt	-5.3		inh_0001_000511.txt	-5.1
inh_0001_000521.txt	-5.3		inh_0001_000608.txt	-5.1
inh_0001_000525.txt	-5.3		inh_0001_000475.txt	-5
inh_0001_000526.txt	-5.3		inh_0001_000509.txt	-5
inh_0001_000527.txt	-5.3		inh_0001_000513.txt	-5
inh_0001_000520.txt	-5.2		inh_0001_000612.txt	-5
inh_0001_000524.txt	-5.2		inh_0001_000627.txt	-5
inh_0001_000666.txt	-5.2		inh_0001_000514.txt	-4.9
inh_0001_000626.txt	-4.9		inh_0001_000516.txt	-4.9
inh_0001_000627.txt	-4.9		inh_0001_000629.txt	-4.9
inh_0001_000628.txt	-4.9		inh_0001_000749.txt	-4.9
inh_0001_000633.txt	-4.9		inh_0001_000519.txt	-4.8
inh_0001_000710.txt	-4.9		inh_0001_000530.txt	-4.7
inh_0001_000531.txt	-4.8		inh_0001_000633.txt	-4.7
inh_0001_000629.txt	-4.8		inh_0001_000626.txt	-4.6
inh_0001_000651.txt	-4.8		inh_0001_000632.txt	-4.5
inh_0001_000529.txt	-4.7		inh_0001_000528.txt	-4.3
inh_0001_000631.txt	-4.7		inh_0001_000529.txt	-4.3
inh_0001_000632.txt	-4.7		inh_0001_000628.txt	-4.3
inh_0001_000528.txt	-4.6		inh_0001_000630.txt	-4.2
inh_0001_000630.txt	-4.6		inh_0001_000531.txt	-4.1
inh_0001_000530.txt	-4.3		inh_0001_000631.txt	-4.1
